# Supplementary material for: Molecular Detection and Phylogenetic Analysis of Tick-Borne Pathogens in Ticks Collected from Horses in the Republic of Korea
Source: Pathogens. 2021 Aug 24;10(9):1069. doi: 10.3390/pathogens10091069 (PMC8472514; doi:10.3390/pathogens10091069)
Supplement: Supplementary file 1 [file pathogens-10-01069-s001.zip]

Archive with 1 entries (1 files):
- pathogens-1288510-supplementary.pdf
